# Supplementary material for: Dnmt3aa but Not Dnmt3ab Is Required for Maintenance of Gametogenesis in Nile Tilapia (Oreochromis niloticus)
Source: Int J Mol Sci. 2021 Sep 21;22(18):10170. doi: 10.3390/ijms221810170 (PMC8469005; doi:10.3390/ijms221810170)
Supplement: Supplementary file 1 [file ijms-22-10170-s001.zip]

Archive with 1 entries (1 files):
- ijms-1365430-supplementary.pdf
